# Supplementary material for: Prognostic Role and Therapeutic Implications of Intravascular Optical Coherence Tomography Detected Coronary Plaque Microstructures in Patients with Coronary Artery Disease
Source: J Clin Med. 2025 Nov 17;14(22):8132. doi: 10.3390/jcm14228132 (PMC12653084; doi:10.3390/jcm14228132)
Supplement: Supplementary file 1 [file jcm-14-08132-s001.zip]

Archive with 1 entries (1 files):
- jcm-3959613-supplementary.pdf
